# Supplementary material for: Thermodynamic and Kinetic Investigation of the Adsorption and Desorption of Trimethoprim and Its Main Metabolites in Mediterranean Crop Soils
Source: Molecules. 2023 Jan 3;28(1):437. doi: 10.3390/molecules28010437 (PMC9823395; doi:10.3390/molecules28010437)
Supplement: Supplementary file 1 [file molecules-28-00437-s001.zip]

Archive with 1 entries (1 files):
- molecules-2089090-supplementary.pdf
